# Supplementary material for: Longitudinal CT-Based Assessment of Muscle and Bone Changes After Liver Transplantation in Hepatitis B Patients with and Without Hepatocellular Carcinoma
Source: Diagnostics (Basel). 2026 Apr 29;16(9):1340. doi: 10.3390/diagnostics16091340 (PMC13163332; doi:10.3390/diagnostics16091340)
Supplement: Supplementary file 1 [file diagnostics-16-01340-s001.zip]

Archive with 1 entries (1 files):
- diagnostics-4207744-supplementary.pdf
